# Supplementary material for: Assemblage and functional categorization of dung beetles (Coleoptera: Scarabaeinae) from the Pantanal
Source: PeerJ. 2017 Nov 8;5:e3978. doi: 10.7717/peerj.3978 (PMC5681849; doi:10.7717/peerj.3978)
Supplement: Supplemental Information 1 [file peerj-05-3978-s001.xlsx]

## Sheet: Plan1
Area	1								2								3								Total
Season	Full		Flood		Dry		Draining		Full		Flood		Dry		Draining		Full		Flood		Dry		Draining		by
Floodability	Non-Flooded	Flooded	Non-Flooded	Flooded	Non-Flooded	Flooded	Non-Flooded	Flooded	Flooded	Non-Flooded	Flooded	Non-Flooded	Flooded	Non-Flooded	Flooded	Non-Flooded	Flooded	Non-Flooded	Flooded	Non-Flooded	Flooded	Non-Flooded	Flooded	Non-Flooded	species
Anisocanthon aff. villosus	0	0	0	0	0	0	0	0	0	0	0	0	0	0	0	0	0	0	3	0	0	0	1	0	4
Ateuchus carbonarius	193	2	6	1	0	0	280	78	0	0	0	0	0	0	0	0	0	0	0	0	0	0	0	0	560
Ateuchus sp.1	348	39	229	50	70	3	325	25	0	0	221	36	3	3	0	0	0	0	89	158	0	4	0	0	1603
Canthidium aff. viride	59	24	35	14	1	0	5	6	0	0	1	1	0	0	0	0	0	0	0	0	0	0	0	0	146
Canthidium barbacenicum	1150	129	8	0	18	0	663	148	0	0	0	0	6	0	2	2	0	0	0	0	75	26	0	0	2227
Canthidium cuprinum	0	0	89	37	0	0	1	2	79	17	391	115	1	1	272	16	466	864	1139	2660	27	62	529	657	7425
Canthidium sp.2	0	0	0	0	0	0	0	0	5	5	19	0	0	0	6	0	0	0	0	0	0	0	0	0	35
Canthidium sp.3	0	0	1	0	0	0	0	0	0	0	0	0	0	0	0	0	0	0	0	0	0	0	0	0	1
Canthon histrio	66	51	2	6	0	0	26	31	0	0	2	3	0	0	5	6	0	0	0	0	2	0	0	0	200
Canthon lituratus	57	9	6	0	0	1	5	2	0	0	0	0	0	0	0	0	0	0	1	1	0	0	0	0	82
Canthon maldonadoi	0	0	0	3	0	0	0	0	0	0	0	4	0	0	0	0	0	0	1	11	0	0	0	0	19
Canthon curvodilatatus	3	1	0	5	0	0	5	4	0	1	2	4	0	0	1	0	0	0	4	2	0	0	0	0	32
Canthon aff. ornatus	0	0	0	0	0	0	1	0	0	0	0	0	0	0	0	0	0	0	0	0	0	0	0	0	1
Canthon quinquemaculatus	0	0	0	0	0	0	0	0	15	27	34	8	0	0	4	3	51	65	129	166	0	0	7	16	525
Canthon daguerrei	2	131	0	14	0	0	0	84	121	146	351	399	10	9	125	98	1	0	0	0	0	3	0	1	1495
Coprophanaeus bonariensis	3	0	0	0	0	0	0	0	0	0	0	0	0	0	0	0	0	0	0	0	0	0	0	0	3
Coprophanaeus milon	0	0	0	0	0	0	6	0	1	2	0	3	0	0	6	10	0	0	0	0	0	0	0	0	28
Deltochilum elongatum	0	1	1	9	0	0	0	2	0	0	0	0	0	0	0	0	0	0	0	0	0	0	0	0	13
Dichotomius bos	154	9	0	5	0	0	49	45	12	18	0	2	0	0	1	6	1	0	0	0	0	0	0	0	302
Dichotomius lycas	3	2	33	3	0	0	0	0	0	0	0	0	0	0	0	0	0	0	0	0	0	0	0	0	41
Dichotomius nisus	55	29	18	34	1	1	16	28	0	3	1	1	0	0	0	0	0	0	0	0	0	0	0	0	187
Dichotomius opacipennis	184	18	44	2	0	0	25	4	0	0	0	0	0	0	0	0	0	0	0	0	0	0	0	0	277
Digitonthophagus sp.	0	1	0	2	0	0	0	1	0	0	0	0	0	0	0	5	0	0	0	0	0	0	0	0	9
Eurysternus caribaeus	12	1	2	0	0	0	17	2	47	41	20	8	4	0	50	44	150	310	73	186	27	31	88	319	1432
Eurysternus nigrovirens	0	0	0	0	0	0	0	0	0	0	0	0	0	0	1	1	14	95	14	96	16	76	9	34	356
Genieridium cryptops	11	1	10	0	0	0	12	0	0	0	0	0	0	0	0	0	0	0	0	0	0	0	0	0	34
Gromphas inermis	0	0	0	0	0	0	0	0	0	0	0	1	0	0	0	0	0	0	0	0	0	0	0	0	1
Malagoniella aff. astyanax	74	8	2	0	3	0	54	2	0	0	0	0	0	0	0	1	1	0	0	0	0	0	0	0	145
Ontherus appendiculatus	376	30	2	5	87	5	196	94	4	29	12	26	4	0	10	6	0	0	0	3	0	0	0	5	894
Ontherus digitatus	3	0	0	1	0	0	27	0	0	0	0	0	0	0	0	1	0	0	0	0	0	0	0	0	32
Ontherus sulcator	25	4	0	0	0	0	5	5	138	269	112	192	24	0	475	557	246	366	119	598	10	15	144	275	3579
Onthophagus aff. hirculus	49	4	11	6	1	0	169	48	37	98	33	47	0	0	20	35	18	16	2	9	1	0	8	11	623
Trichillidium quadridens	59	11	64	28	0	0	46	33	5	3	87	66	1	9	0	0	0	0	98	385	29	37	0	2	963
Trichillum externepunctatum	0	0	8	47	0	0	0	39	0	0	2	5	0	0	0	0	0	0	0	0	0	0	0	0	101
Uroxys aff. corporaali	619	16	107	4	182	0	583	11	0	1	19	14	0	0	7	1	1	0	5	5	0	0	1	0	1576
Total	3505	521	678	276	363	10	2516	694	464	660	1307	935	53	22	985	792	949	1716	1677	4280	187	254	787	1320	24951
