# Supplementary material for: Assemblage and functional categorization of dung beetles (Coleoptera: Scarabaeinae) from the Pantanal
Source: PeerJ. 2017 Nov 8;5:e3978. doi: 10.7717/peerj.3978 (PMC5681849; doi:10.7717/peerj.3978)
Supplement: Supplemental Information 3 [file peerj-05-3978-s003.xlsx]

## Sheet: Sheet1
Species	Size	Wing load	Anterior Tibiae Area	Protorax Height	Tibial Ratio	Generalism	Horizontal Displacement	Nest	Pear/Ball Nest	Daily activity
Anisocanthon aff. villosus	5.64	2.45	0.58	1.95	0.16	103990	yes	yes	yes	na
Ateuchus carbonarius	5.22	3.14	0.45	2.22	0.49	6.73411	no	yes	no	nocturnal
Ateuchus sp.1	4.75	3.18	0.41	1.75	0.46	51.7144	no	yes	no	nocturnal
Canthidium aff. viride	7.01	4.06	1.09	2.35	0.36	120.996	no	yes	yes	diurnal
Canthidium barbacenicum	4.46	2.42	0.45	1.32	0.38	15.7722	no	yes	yes	diurnal
Canthidium cuprinum	5.46	3.66	0.65	2.06	0.36	4.42821	no	yes	yes	diurnal
Canthidium sp.2	3.53	1.95	0.25	1.3	0.42	236439	no	yes	yes	diurnal
Canthidium sp.3	4.29	2.47	0.57	2.49	0.45	na	no	yes	yes	diurnal
Canthon daguerrei	5.59	2.58	0.86	2.15	0.19	444.756	yes	yes	yes	diurnal
Canthon histrio	8.41	4.18	1.63	3.06	0.18	4714.58	yes	yes	yes	diurnal
Canthon lituratus	4.83	1.86	0.53	1.77	0.15	945756	yes	yes	yes	diurnal
Canthon maldonadoi	4.33	2.4	0.39	1.65	0.18	na	yes	yes	yes	diurnal
Canthon mutabilis	5.59	2.32	0.74	2.11	0.19	8329.68	yes	yes	yes	diurnal
Canthon ornatus	7.7	3.47	1.25	2.43	0.2	na	yes	yes	yes	diurnal
Canthon quinquemaculatus	7.99	3.74	1.62	3.01	0.18	36.6705	yes	yes	yes	diurnal
Coprophanaeus bonariensis	28.76	14.28	28.5	10.02	0.37	na	no	yes	yes	diurnal
Coprophanaeus milon	22.77	9.45	13.37	10.7	0.37	2792.65	no	yes	yes	nocturnal
Deltochilum elongatum	16.29	5.88	2.74	4.98	0.2	106929	yes	yes	yes	nocturnal
Dichotomius bos	16.91	13.12	10.24	8.18	0.43	6052.84	no	yes	no	nocturnal
Dichotomius lycas	15.78	13.22	6.3	6.56	0.43	na	no	yes	no	nocturnal
Dichotomius nisus	16.5	12.9	9.04	7.69	0.36	151321	no	yes	no	nocturnal
Dichotomius opacipennis	11.34	8.5	3.37	4.68	0.35	96067.4	no	yes	no	nocturnal
Digitonthophagus gazella	9.66	4.65	2.09	3.78	0.3	na	no	yes	no	nocturnal
Eurysternus caribaeus	13.05	3.73	1.88	3.56	0.14	52.8673	no	yes	yes	mixed
Eurysternus nigrovirens	5.74	1.9	0.28	1.54	0.18	32506.1	no	yes	yes	mixed
Genieridium cryptops	3.53	2.77	0.17	1.04	0.32	236439	no	no	no	nocturnal
Gromphas inermis	13.72	5.56	4.51	5.99	0.43	na	no	yes	yes	diurnal
Malagoniella astyanax	15.41	7.91	6	4.04	0.21	11676	yes	yes	yes	na
Ontherus appendiculatus	9.04	6.41	1.84	3.59	0.46	657.91	no	yes	yes	nocturnal
Ontherus digitatus	7.07	4.85	1	2.29	0.42	31264.7	no	yes	yes	nocturnal
Ontherus sulcator	14.36	9.48	4.45	5.24	0.45	19.0876	no	yes	yes	nocturnal
Onthophagus aff. hirculus	4.29	1.94	0.41	1.6	0.38	1024.25	no	yes	no	mixed
Trichillidium quadridens	3.11	1.87	0.12	0.86	0.39	11208.5	no	no	no	nocturnal
Trichillum externepunctatum	2.88	2.45	0.13	0.93	0.38	na	no	no	no	nocturnal
Uroxys aff. corporaali	2.86	2.29	0.15	0.83	0.34	36.8678	no	na	no	na
